# Supplementary material for: Anti-Inflammatory Activity of Monosubstituted Xestoquinone Analogues from the Marine Sponge Neopetrosia compacta
Source: Antioxidants (Basel). 2022 Mar 22;11(4):607. doi: 10.3390/antiox11040607 (PMC9028180; doi:10.3390/antiox11040607)
Supplement: Supplementary file 1 [file antioxidants-11-00607-s001.zip]

Archive with 1 entries (1 files):
- antioxidants-1591201-supplementary.pdf
